# Supplementary material for: Identification of Quality-Related Genomic Regions and Candidate Genes in Silage Maize by Combining GWAS and Meta-Analysis
Source: Plants (Basel). 2025 Jul 22;14(15):2250. doi: 10.3390/plants14152250 (PMC12348138; doi:10.3390/plants14152250)
Supplement: Supplementary file 1 [file plants-14-02250-s001.zip]

Archive with 4 entries (4 files):
- Table S1.XLSX
- Table S2.XLSX
- Table S3.XLSX
- Table S4.XLSX
