# Supplementary material for: Identification of Quality-Related Genomic Regions and Candidate Genes in Silage Maize by Combining GWAS and Meta-Analysis
Source: Plants (Basel). 2025 Jul 22;14(15):2250. doi: 10.3390/plants14152250 (PMC12348138; doi:10.3390/plants14152250)
Supplement: Supplementary file 1 [file plants-14-02250-s001.zip › Table S1.XLSX]

## Sheet: Table S1
Table S1 SNP loci with significant quality-related traits
Note: CP: crude protein,CF: crude fat, NDF: neutral detergent fiber, ADF: acid detergent fiber
Trait	SNP	Chromosome	Position	Allele	P.value
ADF	1_181913418	1	181913418	T/G	5.28494e-07
ADF	1_67732336	1	67732336	G/A	4.6161e-05
ADF	1_260220483	1	260220483	G/T	5.24131e-05
NDF	1_39804245	1	39804245	A/G	5.95536e-05
ADF	2_212404043	2	212404043	C/T	3.28631e-05
ADF	2_235302241	2	235302241	A/G	5.39028e-05
ADF	3_220929833	3	220929833	G/C	3.21178e-05
NDF	3_142920258	3	142920258	T/C	1.14166e-05
NDF	3_209927201	3	209927201	A/G	9.95813e-05
Starch	3_194504495	3	194504495	C/A	8.01755e-05
ADF	4_165675494	4	165675494	C/T	4.65675e-05
Starch	4_134648757	4	134648757	C/G	6.45763e-05
ADF	5_140298185	5	140298185	A/G	1.20733e-06
ADF	5_207174895	5	207174895	T/A	5.37487e-06
ADF	5_205891131	5	205891131	A/G	1.78382e-05
ADF	5_160839145	5	160839145	A/G	9.56085e-05
CF	6_133559768	6	133559768	A/G	3.44765e-05
ADF	7_5104528	7	5104528	T/C	3.55739e-08
ADF	7_46565773	7	46565773	G/A	1.976e-07
ADF	7_169964433	7	169964433	T/A	6.26805e-06
ADF	8_140933646	8	140933646	C/T	6.14101e-05
CF	8_2309129	8	2309129	A/G	6.96846e-05
CP	8_83359325	8	83359325	T/A	6.45286e-05
ADF	9_11743605	9	11743605	T/C	4.22335e-07
ADF	9_15387254	9	15387254	G/A	2.20128e-06
ADF	9_103971381	9	103971381	A/T	6.52227e-06
CF	9_142193667	9	142193667	T/G	6.25667e-05
