# Supplementary material for: Identification of Quality-Related Genomic Regions and Candidate Genes in Silage Maize by Combining GWAS and Meta-Analysis
Source: Plants (Basel). 2025 Jul 22;14(15):2250. doi: 10.3390/plants14152250 (PMC12348138; doi:10.3390/plants14152250)
Supplement: Supplementary file 1 [file plants-14-02250-s001.zip › Table S2.XLSX]

## Sheet: Sheet1
Table S2 Summary of the collected QTL for quality and quality component traits
Note: CP: crude protein, CF:crude fat, NDF: neutral detergent fiber, ADF: acid detergent fiber
Traits	Parents	Population type	Population size	QTL number	Locations	Years	References
CP	201×698-3	F2:3	233	2	Ya'an, Sichuan; Deyang,Sichuan	2004	Shi et al. 2009
CP	HuangC×178	F2:4	197	5	Chongqing; Hainan	2007;2008	Sun et al. 2011
CP	F288×F271	RIL	132	8	Lusignan; Orne; Somme	1998;1999;2000	Barrier et al. 2001
CP	BHO×By804	F2:3	298	6	Beijing	2002	Zhang et al.2008a
CP	K12×Xu178	RIL	178	9	Yangling	2016	Zhao et al.2018
CP	178×P53	F2	498	13	Xintian; Baoding; Zhangjiakou	2012;2013	Zhang et al.2015
CP	178×P53	F5	498	10	Xintian; Baoding; Zhangjiakou	2012;2013	Zhang et al.2015
CP	178×P53	RIL	498	2	Xintian; Baoding; Zhangjiakou	2012;2013	Zhang et al.2015
CP	Xu178×HuangC	F2:4	203	6	Zhengzhou	2004;2005	liu et al. 2009
CP	OIL×Xu178	F2:4	158	6	Zhengzhou	2004;2005	liu et al. 2009
CP	Xu178×K12	RILs	150	6	Yangling	2014;2015	Lan et al. 2017
CP	HuangC×Xu178	F2:3	203	11	Zhengzhou	2004	Tian 2006
CP	HuangC×Xu178	F2:3	203	12	Zhengzhou	2004	Tian 2006
CP	N04×Dan232	RILS	258	12	Zhengzhou	2008	Yan 2010
CP	Nongxi531×Nongxi110	DH	83	8	Hebei	2007	Zhang 2008b
CP	DH86×Sheng137	DH	44	5	Hebei	2007	Zhang 2008b
CP	HuangC×Xu178	F8	167	12	Zhengzhou	2007	Fen 2008
CP	8984×GY220	F2:3	284	12	Zhengzhou;Luoyang	2005	Wang 2007
CF	BHO×By804	F2:3	298	5	Beijing	2002	Zhang et al.2008a
CF	8984×GY220	F2:3	284	6	Henan;Xuchang	2009	Wang et al.2010
CF	8622×GY220	F2:3	265	8	Henan;Xuchang	2009	Wang et al.2010
CF	HuangC×Xu178	F2:3	203	8	Zhengzhou	2004	Tian 2006
CF	GY220×8984	F2:3	284	4	Zhengzhou	2004	Tian 2006
CF	GY220×8622	F2:3	265	7	Zhengzhou	2005	Wei 2009
CF	N04×Dan232	RILS	258	6	Zhengzhou	2005	Wei 2009
ADF	B73×B52	RIL	200	11	Lusignan;Druelle;Saerbeck	2002;2003	Cardinal et al.2003
ADF	B73×B52	RIL	200	8	Lusignan;Druelle;Saerbeck	2002;2003	Cardinal et al.2003
ADF	FL1×F2	F2	140	4	Lusignan;Druelle;Saerbeck	2002;2003	Barriere et al.2007
ADF	B73×De811	RIL	200	13	Agronomy and Agricultural Engineering Research Center	1998	coors et al.2006
ADF	HuangC×Xu178	F2:3	203	10	Zhengzhou	2004	Tian 2006
ADF	GY220×8984	F2:3	284	11	Zhengzhou	2005	Wei 2009
NDF	B73×B52	RIL	200	11	Lowa	1997	Cardinal et al.2003
NDF	B73×B52	RIL	200	12	Lowa	1997	Cardinal et al.2003
NDF	B73×B52	RIL	200	12	Lusignan;Druelle;Saerbeck	2002;2003	Barriere et al.2007
NDF	B73×DE811	RIL	300	10	Lusignan;Druelle;Saerbeck	2002;2003	Barriere et al.2007
NDF	F11×F2	RIL	250	8	Lusignan;Druelle;Saerbeck	2002;2003	Barriere et al.2007
NDF	F288×F271	RIL	220	4	Lusignan;Druelle;Saerbeck	2002;2003	Barriere et al.2007
NDF	F7025×F4	RIL	520	9	Lusignan;Druelle;Saerbeck	2002;2003	Barriere et al.2007
NDF	F838×F286	RIL	500	6	Lusignan;Druelle;Saerbeck	2002;2003	Barriere et al.2007
NDF	FR×WM13	RIL	400	8	Lusignan;Druelle;Saerbeck	2002;2003	Barriere et al.2007
NDF	Io×F2	RIL	320	1	Lusignan;Druelle;Saerbeck	2002;2003	Barriere et al.2007
NDF	B73×De811	RIL	200	15	Agronomy and Agricultural Engineering Research Center	1998	Coors et al.2006
NDF	HuangC×Xu178	F2:3	203	7	Zhengzhou	2004	Tian 2006
Starch	201×698-3	F2:3	233	3	Ya'an, Sichuan; Deyang,Sichuan	2004	Shi et al. 2009
Starch	HuangC×178	F2:4	197	5	Chongqing; Hainan	2007;2008	Sun et al. 2011
Starch	F288×F271	RIL	132	6	Lusignan; Orne; Somme	1998;1999;2000	Barrier et al. 2001
Starch	K12×Xu178	RIL	178	6	Yangling	2016	Zhao et al.2018
Starch	178×P53	RIL	498	14	Xintian; Baoding; Zhangjiakou	2012;2013	Zhang et al.2015
Starch	178×P53	RIL	498	11	Xintian; Baoding; Zhangjiakou	2012;2013	Zhang et al.2015
Starch	178×P53	RIL	498	6	Xintian; Baoding; Zhangjiakou	2012;2013	Zhang et al.2015
Starch	Xu178×HuangC	F2:4	203	7	Zhengzhou	2004;2005	liu et al. 2009
Starch	HuangC×Xu178	F2:4	203	7	Zhengzhou	2004;2005	liu et al. 2009
Starch	Xu178×K12	RILs	150	5	Yangling	2014;2015	Lan et al. 2017
Starch	HuangC×Xu178	F2:3	203	10	Zhengzhou	2004	Tian 2006
Starch	N04×Dan232	RILS	258	14	Zhengzhou	2008	Yan 2010
Starch	Nongxi531×Nongxi110	DH	83	1	Beijing	2002	Zhang 2008a
Starch	DH86×Sheng137	DH	44	4	Beijing	2002	Zhang 2008a
Starch	HuangC×Xu178	F8	167	12	Zhengzhou	2007	Fen 2008
Starch	8984×GY220	F2:3	284	17	Zhengzhou;Luoyang	2005	Wang 2007
Barrier Y, Gibelin C, Arigillier O. (2001) Genetic analysis in recombinant inbred lines of early dent forage maize. I - QTL mapping for yield, earliness, starch and crude protein contents from per se value and top cross experiments. Maydica 46:253-266
Barriere Yves, Cédric Riboulet,Valérie Méchin,Stéphane Maltese, Magalie Pichon,Andrea Cardinal,Catherine, et al. (2007) Geneties and Genomies of ignification inGrass Cell Walls Based on Maize as Model Species.Genes, Genomes and Genomics, (2):1.doi:http://dx.doi.org/
Cardinal A J , Lee M, Moore K J . (2003) Genetic mapping and analysis of quantitative trait loci affecting fiber and lignin content in maize. Theor Appl Gene. 106:866–874 doi:10.1007/s00122-002-1136-5
Coors JG, Lee M, Krakowsky MD.(2006) Quantitative trait loci for cell wall components in recombinant inbred lines of maize (Zea mays L.) II: leaf sheath tissue. Theor Appl Genet.112: 717–726 doi:10.1007/s00122-005-0175-0
Fen Xiaoxi (2008) QTL analysis of the kernel nutritional characteres and filling speed in different filling stages in Maize. Henan Agricultural University
Huaduo Zhang, Tiantian Jin, Yaqun Huang, Jingtang Chen ,Liying Zhu ,Yongfeng Zhao,et al.(2015) Identification of quantitative trait loci underlyingthe protein, oil and starch contents of maize in multiple environments. Euphytica 205:169-183
Lan Tian ru, Cui Tingting, He Kunhui, Chang Guoli, Liu Jianchao.(2017)QTL Mapping of Kernel Quality Traits under Different Nitrogen Treatments in Maize. Journal of Maize Science, 25(2)：6～11
Liu zonghua, Wang yanming, Tian guowei, Wang Chunli, Hu Yanmin, Tang Jihua.(2009)Effect and QTL analysis of nutrient traits of maize kernel under N-input and no N-input conditions. Plant Nutrition and Fertilizer Science . 15(4):778-785
Shi Haichu,Yu Xuejie, Yuan Jichao,Cao Yan, Sun Qun, Yang Zhirong et al.(2009)QTL mapping of nutritional quality traits in maize.Journal of Sichuan University(Natural Science Edition) 46 (05): 1454-1460.
Sun Haiyan,Cai Yilin, Wang Jiuguan,Wang Guoqiang, Dai Guoli Xu Delin et al.(2011) QTL Mapping of Main Nutrient Quality Traits in Maize. Journal of Agricultural Biotechnology, 19 (04): 616-623.
Tian Guowei (2006) QTL analysis of nutrient components in Maize under nitrogen stress，Henan Agricultural University
Wang Y. Z. , Li J. Z. ,Li Y. L. , Wei M. G. ,Li X. H. ,Fu J. F. (2010) QTL detection for grain oil and starch content and their associations in two connected F2:3 populations in high-oil maize. Euphytica.174:239–252.doi:10.1007/s10681-010-0123-1
Wang Yanzhao(2007) QTL mapping for kernel nutritional quality chaaracters and their genetic relationship in Maize. Henan Agrialcultrial University
Wei Mengguan(2008) QTL analysis for stove yiled and qualitiy traits and their genntic relationship using two connected F2:3 populations in Maize. Henan Agriculaural University.
Yan Meili (2010) QTL analysis for Maize grain filling related and kernel nutritive traits at different stages ues RIL population. Henan Agricultural University
Yanyang, L. , Yongbin, D. , Suzhen, N. , Dangqun, C. , Yanzhao, W. , Mengguan, W. , et al. (2008). QTL identification of kernel composition traits with popcorn using both f2:3 and bc2f2 populations developed from the same cross. Journal of Cereal Science, 48(3), 625-631.
Zhang J , Lu X Q, Song X F , Yang J B, Song T M, Dai J R et al. (2008a) Mapping quantitative trait loci for oil, starch, and protein concentrations in grain with high-oil maize by SSR markers. Euphytica, 162:335-344.
Zhang Shuzhen (2008b) The segregation and QTL analysis of grain quality traits in Maize Dhpopulations. Agriculturial University of Hebei
Zhang Huaduo, Jin Tiantian, Huang Yanqun, er al. (2015). Identification of quantitative trait loci underlying the protein, oil and starch contents of maize in multiple environments. Euphytica, 205(1), 169-183.
