# Supplementary material for: Identification of Quality-Related Genomic Regions and Candidate Genes in Silage Maize by Combining GWAS and Meta-Analysis
Source: Plants (Basel). 2025 Jul 22;14(15):2250. doi: 10.3390/plants14152250 (PMC12348138; doi:10.3390/plants14152250)
Supplement: Supplementary file 1 [file plants-14-02250-s001.zip › Table S3.XLSX]

## Sheet: Sheet1
Table S3 cQTL Consensus QTL detected by meta-QTL analysis
Note: CP: crude protein,CF:crude fat, NDF: neutral detergent fiber, ADF: acid detergent fiber
CP	Bin	Linkage distance (cM)	Physical distance (Mb)	QTL number	Gene number
qCP1-1	1.03	211.83-247.65	39.64-40.66	3	22
qCP1-2	1.03	254.30-286.41	41.28-51.02	4	195
qCP1-3	1.04	300.32-326.75	51.29-55.66	3	59
qCP1-4	1.04	391.23-402.71	75.31-83.43	4	116
qCP1-5	1.05	405.74-432.31	86.87-103.31	5	165
qCP1-6	1.07	695.4-753.44	220.35-233.03	6	176
qCP2-1	2.02	65.97-75.50	4.57-5.31	3	36
qCP2-2	2.06-2.07	384.92-405.31	174.41-187.57	3	201
qCP3-1	3.02	80.12-100.23	5.61-8.14	3	54
qCP3-2	3.04	247.25-280.30	107.56-119.64	3	100
qCP3-3	3.05	344.15-389.44	155.79-167.43	5	165
qCP3-4	3.06	410.36-454.12	173.99-179.99	4	95
qCP3-5	3.06	469.30-491.15	183.87-187.35	8	73
qCP5-1	5.01	114.37-151.23	6.38-8.51	3	88
qCP5-2	5.07	583.46-590.60	215.83-218.37	6	105
qCP6-1	6.02	125.23-141.57	88.57-90.32	3	29
qCP6-2	6.04-6.05	166.73-252.94	102.33-127.11	3	482
qCP7-1	7.03	334.95-392.20	136.32-153.22	4	392
qCP7-2	7.03-7.04	395.93-455.67	153.69-161.96	3	181
qCP8-1	8.03	191.10-200.46	74.56-75.12	3	12
qCP8-2	8.03	220.37-245.83	83.07-92.12	3	63
qCP8-3	8.05	370.23-413.19	135.56-160.23	4	502
qCP9-1	9.01	11.92-81.70	4.30-11.50	4	155
qCP9-2	9.07	543.32-581.19	149.61-151.76	3	84
qCP10-1	10.02	143.45-190.87	69.06-72.40	5	48
qCP10-2	10.03	194.62-230.30	75.54-84.15	6	120
CF
qCF2-1	2.05	344.96-358.60	146.07-148.48	3	31
qCF4-1	4.03	107.93-169.35	6.31-17.63	3	188
qCF4-2	4.04-4.05	200.30-252.17	18.68-38.87	4	302
qCF5-1	5.04	367.92-370.30	168.14-168.70	3	9
qCF6-1	6.03-6.04	166.72-190.02	102.33-103.14	3	20
qCF7-1	7.02	190.53-203.59	85.13-93.85	3	60
qCF8-1	8.02	162.56-167.43	20.16-20.31	3	4
qCF9-1	9.01	80.88-92.84	11.49-12.35	3	16
NDF
qNDF1-1	1.02-1.03	221.0-236.4	38.54-40.16	3	42
qNDF1-2	1.07	588.72-610.93	195.57-200.12	4	97
qNDF1-3	1.07	621.99-660.48	201.05-209.26	5	168
qNDF2-1	2.04	269.95-292.74	34.22-41.84	3	154
qNDF2-2	2.04	310.78-315.66	48.42-51.92	4	51
qNDF2-3	2.07	417.43-441.92	189.13-196.04	4	168
qNDF3-1	3.02-3.03	79.32-103.50	5.60-8.12	3	47
qNDF3-2	3.04	180.89-207.90	20.94-33.54	4	183
qNDF3-3	3.04	215.72-235.21	41.41-57.03	3	159
qNDF4-1	4.04	220.00-228.36	23.19-26.43	4	38
qNDF5-1	5.02-5.03	172.45-220.92	11.95-19.53	4	216
qNDF5-2	5.04	351.32-368.56	167.06-168.64	6	26
qNDF5-3	5.05-5.06	456.12-483.30	192.11-193.44	3	20
qNDF6-1	6.01	30.23-66.57	1.05-8.27	4	134
qNDF7-1	7.04	509.12-524.89	166.81-168.09	3	48
qNDF8-1	8.07	483.50-500.17	167.45-169.11	4	71
qNDF10-1	10.03	174.03-180.74	61.79-74.61	3	142
qNDF10-2	10.04	276.19-299.36	115.61-124.32	4	175
ADF
qADF1-1	1.07	666.42-705.12	210.15-224.05	3	219
qADF2-1	2.04	284.83-309.42	40.50-48.40	3	152
qADF2-2	2.06-2.07	397.62-419.25	181.64-189.99	3	133
qADF4-1	4.02-4.03	107.45-150.36	6.31-15.29	5	148
qADF4-2	4.04	237.15-243.40	31.32-40.92	4	170
qADF5-1	5.03	263.19-300.59	43.05-49.30	3	50
qADF6-1	6.01	27.96-66.52	0.49-8.27	4	135
qADF6-2	6.02-6.03	157.92-166.95	96.81-102.31	4	112
qADF6-3	6.05	312.29-373.98	143.72-151.56	5	176
qADF8-1	8.02	153.62-162.57	16.91-21.21	3	83
qADF8-2	8.03	191.40-241.92	74.60-88.68	3	174
qADF8-3	8.03	245.99-246.81	91.23-92.01	3	10
qADF10-1	10.03	242.23-297.85	92.13-125.33	3	454
Starch
qST1-1	1.02	154.78-180.93	18.69-26.58	6	165
qST2-1	2.02	101.36-140.23	9.37-12.05	3	91
qST2-2	2.03	179.65-210.78	16.69-20.04	3	72
qST2-3	2.04	245.77-269.32	28.64-33.34	3	110
qST2-4	2.04	286.74-302.36	40.51-45.99	3	105
qST2-5	2.07-2.08	476.40-504.32	202.80-207.37	6	119
qST2-6	2.08-2.09	574.98-628.13	218.53-229.05	4	283
qST3-1	3.01	6.73-32.12	1.51-3.24	7	69
qST3-2	3.01-3.02	42.78-96.32	3.55-7.67	8	96
qST3-3	3.03-3.04	127.38-170.54	10.05-17.65	3	146
qST4-1	4.03	110.93-172.49	6.85-17.64	3	170
qST4-2	4.04-4.05	221.23-252.36	23.25-38.86	3	308
qST4-3	4.08	300.7-337.8	131.74-135.71	3	46
qST5-1	5.01	152.74-179.43	8.82-12.58	3	102
qST5-2	5.06	480.71-518.43	194.70-202.81	7	152
qST6-1	6.01	23.40-55.92	0.36-3.73	3	69
qST6-2	6.05	250.56-290.37	125.65-134.92	7	169
qST7-1	7.03	347.80-392.32	140.57-153.21	4	308
qST8-1	8.04	300.13-315.32	106.74-112.75	3	71
qST8-2	8.05	358.00-374.62	130.92-134.91	3	63
qST9-1	9.01	24.23-82.59	7.77-11.53	4	84
qST10-1	10.03-10.04	194.63-247.23	75.69-97.73	4	329
