# Supplementary material for: Identification of Quality-Related Genomic Regions and Candidate Genes in Silage Maize by Combining GWAS and Meta-Analysis
Source: Plants (Basel). 2025 Jul 22;14(15):2250. doi: 10.3390/plants14152250 (PMC12348138; doi:10.3390/plants14152250)
Supplement: Supplementary file 1 [file plants-14-02250-s001.zip › Table S4.XLSX]

## Sheet: Sheet1
Table S4 Candidate gene functional annotation
Note: CP: crude protein, CF:crude fat, NDF: neutral detergent fiber, ADF: acid detergent fiber
Trait	Gene ID	Chromosome	Start position	End position	Annotation
CF	Zm00001d037663	6	133420435	133424501	NADH-ubiquinone oxidoreductase B8 subuni
CF	Zm00001d037674	6	133714246	133717685	tar3 - tryptophan aminotransferase related3
ADF	Zm00001d011150	8	140735619	140741566	API5-Interacting Protein2
ADF	Zm00001d045078	9	11791329	11792570	UDP-glucuronate 4-epimerase 1
ADF	Zm00001d045075	9	11750924	11755340	Cyclic nucleotide-gated ion channel 17
ADF	Zm00001d011155	8	140995042	141000244	DEAD-box ATP-dependent RNA helicase 40, putative, expressed
ADF	Zm00001d045076	9	11780929	11784701	RNA recognition motif containing protein, expressed
NDF	Zm00001d028577	1	39677011	39677832	T-hook motif nuclear-localized protein
NDF	Zm00001d028579	1	39746224	39755459	Splicing factor PWI domain-containing protein
NDF	Zm00001d028582	1	39797883	39801720	Calmodulin-domain protein kinase 5
Starch	Zm00001d050972	4	134412097	134423581	iaa17 - Aux/IAA-transcription factor 17
Starch	Zm00001d050974	4	134741132	1347466645	Mannan endo-1,4-beta-mannosidase
Starch	Zm00001d050977	4	134809834	134814967	Cytochrome P450 family 86 subfamily C polypeptide 1
